# Supplementary material for: Epigenetic age acceleration predicts cancer, cardiovascular, and all-cause mortality in a German case cohort
Source: Clin Epigenetics. 2016 Jun 3;8:64. doi: 10.1186/s13148-016-0228-z (PMC4891876; doi:10.1186/s13148-016-0228-z)
Supplement: Additional file 1: Table S1. — Associations of single CpG sites with all-cause mortality. (XLSX 12 kb) [file 13148_2016_228_MOESM1_ESM.xlsx]

## Sheet: p_353
CpG site	Raw p value	Bonferroni-corrected p value	FDR-adjusted p value
cg19724470	0.000103471	0.0365251	0.0164417
cg15804973	0.000106888	0.0377315	0.0164417
cg25564800	0.000139731	0.0493252	0.0164417
cg01820374	0.000359476	0.126895	0.0317238
cg01511567	0.000714785	0.252319	0.0487439
cg26614073	0.000828508	0.292463	0.0487439
cg13828047	0.00105857	0.373674	0.053382
cg24058132	0.00284891	1	0.124028
cg22197830	0.00316218	1	0.124028
cg01459453	0.00370888	1	0.130924
cg26824091	0.00566636	1	0.181839
cg19945840	0.00739757	1	0.217612
cg07285276	0.00816173	1	0.221622
cg11314684	0.00926396	1	0.227813
cg09809672	0.00996459	1	0.227813
cg23124451	0.0103258	1	0.227813
cg18328933	0.0137205	1	0.284903
cg03103192	0.0181276	1	0.355502
cg21370143	0.021027	1	0.371967
cg19569684	0.0242408	1	0.371967
cg21305265	0.024602	1	0.371967
cg03330058	0.0247086	1	0.371967
cg08771731	0.0249432	1	0.371967
cg04474832	0.0252895	1	0.371967
cg08370996	0.032165	1	0.441132
cg03891319	0.0328341	1	0.441132
cg13931228	0.0348477	1	0.441132
cg13216057	0.0349906	1	0.441132
cg02479575	0.0368654	1	0.448741
cg16241714	0.0388767	1	0.457449
cg10345936	0.0413732	1	0.462546
cg17655614	0.0419305	1	0.462546
cg26723847	0.0439424	1	0.470051
